# Supplementary material for: A Novel in vitro Model Delineating Hair Cell Regeneration and Neural Reinnervation in Adult Mouse Cochlea
Source: Front Mol Neurosci. 2022 Jan 10;14:757831. doi: 10.3389/fnmol.2021.757831 (PMC8785685; doi:10.3389/fnmol.2021.757831)
Supplement: Supplementary file 9 [file Table_2.xlsx]

## Sheet: Fig. 2 HC Survival
The survival rate of OHC					The survival rate of IHC
Freshly Dissected	Cultured for 7d	Cultured for 14d			Freshly Dissected	Cultured for 7d	Cultured for 14d
40	1	1			10	4	2
44	0	3			11	5	0
38	0	0			11	4	2
49	0	0			10	4	1
37	0	0			10	0	2
		0			11		0

## Sheet: Fig. 3 supporting cell survival
	0d	5d	14d			21d
apex-inner part	76.68	58.84	47.73	45.45	47.73	45.45		45.45
	67.46	58.63	48.03	54.44	48.03	54.44		54.44
			50.59		50.59
apex-outer part	78.68	70.66	61.02	47.2	61.02	47.2		47.2
	78.97	48.84	58.89	37.27	58.89	37.27		37.27
		57.93
		61.26
mid-apex-inner part	63.97	48.8	42.51	48	42.51	48		48
	59.51	45.56	36.25	44	36.25	44		44
		43.15	42.91	44.8	42.91	44.8		44.8
			44.94		44.94
			46.59		46.59
mid-apex-outer part	61.13	45.74	40.48	26.8	40.48			26.8
	70.97	38.21	51.39	16.8	51.39			16.8
	70.28	46.4		15.6				15.6
	61.9	51.4
		59.2
		79.56
		62.1
mid-base-inner part	59.68	27.53	23.2	20.32	23.2	20.32		20.32
	57.66	41.13	38.31	20.8	38.31	20.8		20.8
	56.62	32.4
		31.73
mid-base-outer part	77.82	58.7	44.2	10.76	44.2	10.76		10.76
	78.22	63.71	48.9	14.4	48.9	14.4		14.4
	75.9	50.8	50.1		50.1
		53.01

## Sheet: Fig. 4 the efficiency of InFect
The infection efficiency for SCs
GFP+ Sox2+	Sox2+	Percentage
35	75	0.467
52	123	0.4228
26	49	0.5307
98	149	0.6578
34	108	0.3149
86	247	0.3482
53	271	0.1956
77	259	0.2973
130	268	0.3077
The infection efficiency for HCs
GFP+ Myo7a2+	Myo7a+	Percentage
0	6	0
2	6	0.3333
1	4	0.25
8	14	0.5715
The infection efficiency for SCs in inner and outer regions %
inner part	outer part
0.2157	0.4414
0.1238	0.2357
0.1058	0.4258
0.2437	0.6779

## Sheet: Fig. 5 (and SFig. 3) new HCs
Sensory region			Sensory region						Sensory region
Ad-V5 group GFP+	Ad-Atoh1 Group GFP+		Ad-V5 group Parv+	Ad-Atoh1 Group Parv+					Ad-V5 Myo7a+	Ad-Atoh1 Group Myo7a+
4.58	19.83		1.66	9.312					1.67	3.64
5.7	24.9		3.76	13.41					3.76	6.91
4.39	32.65		2.58	11.84					2.59	2.86
6.73	16.81			11.56					1.32	2.33
5.66	11.69			10.5					0	2.03
14.95	17.42			17.42					0	4.54
7.41	24.33			9.73					0	2.43
6.67	22.8			15.64					0	1.62
13.9	25.09			17.77					0	5.92
	33.1									3.26
	44.98									4.6
	37.4									10
	27.95									2.26
Limbus region			Limbus region						Limbus region
Ad-V5 group GFP+	Ad-Atoh1 Group GFP+		Ad-V5 group Parv+	Ad-Atoh1 Group Parv+					Ad-V5 Myo7a+	Ad-Atoh1 Group Myo7a+
0	8.75		0	2.11					0	0.31
0	3.06		0	1.75					0	0.159
0	5.97		0	0.606					0	0.392
0	4.3			3.43					0	0.629
0	4.28			4.84					0	0.55
0	8.63			3.81					0	1.54
0	4.17								0	0.581
0	6.85								0	0.71
									0	0.96

## Sheet: Fig. 7 neuron survival
Control	Cultured 5d	Cultured 14d
14.45	14.65	12.31
14.33	13.85	13.39
12.67	8.67	14.37
18.14	12.48	14.25
13.8	13.57	8.75
13.18	14.13	10.34
14.22	13.96	11.22
14.38	15.13	11.15
14.59	12.27	8.74
18.67	13.46	10.37
	10.52
	13.07
	11.31
	13.51

## Sheet: Fig. 8 New Tuj1+cell
Sensory region
Ad-V5 group Tuj1+	Ad-Atoh1 Group Tuj1+
0	16.98
0	27.51
0	28.46
0	27.95
0	3.45
0
Limbus region
Ad-V5 group Tuj1+	Ad-Atoh1 Group Tuj1+
0	2.52
0	5.4
0	1.14
0	1.8
0	4.63
0
